# Supplementary material for: Liquid–Liquid and Vapor–Liquid–Liquid Equilibria of the Alkyl Palmitate + Alkyl–OH + Glycerol Systems at 101.3 kPa—Measurements, Quality Test/Consistency, Thermodynamic Modeling and Molecular Dynamics Simulations
Source: Molecules. 2026 Feb 9;31(4):604. doi: 10.3390/molecules31040604 (PMC12943323; doi:10.3390/molecules31040604)
Supplement: Supplementary file 1 [file molecules-31-00604-s001.zip]

Archive with 1 entries (1 files):
- molecules-4110151-supplementary.pdf
